# Supplementary material for: Reduced Graphene Oxide Reinforces Boron Carbide with High-Pressure and High-Temperature Sintering
Source: Materials (Basel). 2024 Nov 28;17(23):5838. doi: 10.3390/ma17235838 (PMC11643588; doi:10.3390/ma17235838)
Supplement: Supplementary file 1 [file materials-17-05838-s001.zip]

Archive with 1 entries (1 files):
- materials-3312513-supplementary.pdf
